# Supplementary material for: Interplay between the microalgae Micrasterias radians and its symbiont Dyadobacter sp. HH091
Source: Front Microbiol. 2022 Oct 13;13:1006609. doi: 10.3389/fmicb.2022.1006609 (PMC9606717; doi:10.3389/fmicb.2022.1006609)
Supplement: SUPPLEMENTARY TABLE S2 — Differentially expressed genes (DEGs) of transcriptome dataset of Dyadobacter sp. HH091 co-cultured with M. radians. [file Table_2.XLSX]

## Sheet: 1.5 up and down
PATRIC ID	Gene regulation	Product	Categories	Start	End	Strand	Comparisons	Up	Down
fig|120831.18.peg.4376		2,3,4,5-tetrahydropyridine-2,6-dicarboxylate N-succinyltransferase (EC 2.3.1.117)	Amino acid transport and metabolism	276672	277487	+	1	1	0
fig|120831.18.peg.4736		5-methyltetrahydropteroyltriglutamate--homocysteine methyltransferase (EC 2.1.1.14)		91974	94301	-	1	1	0
fig|120831.18.peg.505		Alanine transaminase (EC 2.6.1.2)		533334	534578	+	1	1	0
fig|120831.18.peg.5446		aminotransferase, class IV		383376	384206	-	1	1	0
fig|120831.18.peg.114		Cysteine desulfurase (EC 2.8.1.7)		118556	120958	-	1	1	0
fig|120831.18.peg.4399		cytidine/deoxycytidylate deaminase/nudix/methyltransferase domains protein		306627	307292	+	1	1	0
fig|120831.18.peg.4785		Cytosol aminopeptidase PepA (EC 3.4.11.1)		145976	147370	-	1	1	0
fig|120831.18.peg.2878		DegT/DnrJ/EryC1/StrS aminotransferase		1136187	1137569	+	1	1	0
fig|120831.18.peg.1886		Gll2474 protein		15170	16909	+	1	1	0
fig|120831.18.peg.1339		Glucose-fructose oxidoreductase (EC 1.1.99.28)		1478380	1479468	-	1	1	0
fig|120831.18.peg.3222		Imidazole glycerol phosphate synthase amidotransferase subunit HisH		1515070	1515657	-	1	1	0
fig|120831.18.peg.3219		Imidazole glycerol phosphate synthase cyclase subunit		1513049	1513822	-	1	1	0
fig|120831.18.peg.1159		Isoaspartyl aminopeptidase (EC 3.4.19.5) @ Asp-X dipeptidase		1272144	1273208	+	1	1	0
fig|120831.18.peg.4319		O-acetylhomoserine sulfhydrylase (EC 2.5.1.49) @ O-succinylhomoserine sulfhydrylase (EC 2.5.1.48)		217901	219199	-	1	1	0
fig|120831.18.peg.3218		Phosphoribosyl-AMP cyclohydrolase (EC 3.5.4.19) / Phosphoribosyl-ATP pyrophosphatase (EC 3.6.1.31)		1512338	1512967	-	1	1	0
fig|120831.18.peg.3221		Phosphoribosylformimino-5-aminoimidazole carboxamide ribotide isomerase (EC 5.3.1.16)		1514276	1514995	-	1	1	0
fig|120831.18.peg.5369		Pyrroline-5-carboxylate reductase (EC 1.5.1.2)		296357	297160	+	1	1	0
fig|120831.18.peg.6251		Serine racemase (EC 5.1.1.18) @ L-serine dehydratase, (PLP)-dependent (EC 4.3.1.17) @ D-serine ammonia-lyase (EC 4.3.1.18)		123074	124027	+	1	1	0
fig|120831.18.peg.365		Stress responsive alpha-beta barrel domain protein		387724	388137	-	1	1	0
fig|120831.18.peg.7137		transporter, LysE family, putative		16276	16890	-	1	1	0
fig|120831.18.peg.6648		Uncharacterized amino acid permease, GabP family		48722	50053	+	1	1	0
fig|120831.18.peg.3139		Xaa-Pro aminopeptidase (EC 3.4.11.9)		1420450	1421832	+	1	1	0
fig|120831.18.peg.2131		Zn-dependent aminopeptidase		304440	306299	-	1	1	0
fig|120831.18.peg.5910		3'-phosphoadenosine 5'-phosphosulfate sulfurtransferase DndC		197696	199033	+	1	1	0
fig|120831.18.peg.5435		D-aminopeptidase (EC 3.4.11.19)		372623	373741	-	1	1	0
fig|120831.18.peg.4261		Amine oxidase, flavin-containing		145664	146923	-	1	0	1
fig|120831.18.peg.1899		Amine oxidase, flavin-containing		29570	30958	+	1	0	1
fig|120831.18.peg.4834		Carboxynorspermidine synthase (EC 1.5.1.43)		197969	199186	+	1	0	1
fig|120831.18.peg.2459		D-amino acid oxidase		661163	662311	-	1	0	1
fig|120831.18.peg.5822		Dihydroxy-acid dehydratase (EC 4.2.1.9)		95729	97414	+	1	0	1
fig|120831.18.peg.2489		Glucose-methanol-choline (GMC) oxidoreductase:NAD binding site		706972	708684	-	1	0	1
fig|120831.18.peg.2543		Glutamine amidotransferase, class I		772910	773617	-	1	0	1
fig|120831.18.peg.4196		Glyoxalase/bleomycin resistance protein/dioxygenase		79524	79907	+	1	0	1
fig|120831.18.peg.43		L-seryl-tRNA(Sec) selenium transferase-related protein		46314	47933	-	1	0	1
fig|120831.18.peg.1811		MgtC family protein		2006440	2007075	-	1	0	1
fig|120831.18.peg.2956		N-succinyl-L-citrulline:glutamate succinyltransferase		1227879	1228589	+	1	0	1
fig|120831.18.peg.3955		N-succinyl-L-citrulline:glutamate succinyltransferase		504398	505354	+	1	0	1
fig|120831.18.peg.2151		Putative aminopeptidase		321212	323809	+	1	0	1
fig|120831.18.peg.796		putative secreted protein		875620	876549	+	1	0	1
fig|120831.18.peg.1113		Thiamine pyrophosphate-requiring enzymes [acetolactate synthase, pyruvate dehydrogenase (cytochrome), glyoxylate carboligase, phosphonopyruvate decarboxylase]		1228795	1230501	-	1	0	1
fig|120831.18.peg.2737		Threonine dehydrogenase and related Zn-dependent dehydrogenases		979222	980379	-	1	0	1
fig|120831.18.peg.2179		Threonine-synthase-like protein 2		347597	348784	-	1	0	1
fig|120831.18.peg.2990		Transglutaminase-like enzymes, putative cysteine proteases		1262088	1262912	+	1	0	1
fig|120831.18.peg.4599		Transglutaminase-like enzymes, putative cysteine proteases		515559	516377	+	1	0	1
fig|120831.18.peg.5997		Acetoacetyl-CoA synthetase (EC 6.2.1.16)		51142	53013	-	1	0	1
fig|120831.18.peg.5824		Acetolactate synthase large subunit (EC 2.2.1.6)		97675	99435	+	1	0	1
fig|120831.18.peg.5825		Acetolactate synthase small subunit (EC 2.2.1.6)		99449	99982	+	1	0	1
fig|120831.18.peg.967		Glutamine synthetase type II, eukaryotic (EC 6.3.1.2)		1056803	1057816	+	1	0	1
fig|120831.18.peg.161		Sphingolipid (R)-alpha-hydroxylase FAH1 (no EC)		170840	171490	+	1	0	1
fig|120831.18.peg.4437		CAAX amino terminal protease family protein	Antimicrobial and defense mechanisms	344630	345499	+	1	1	0
fig|120831.18.peg.5330		HNH endonuclease family protein		260816	261325	-	1	1	0
fig|120831.18.peg.6188		Amidohydrolase		59483	60760	-	1	0	1
fig|120831.18.peg.6983		Amidohydrolase precursor		8636	9979	-	1	0	1
fig|120831.18.peg.349		Carboxyl-terminal protease		373060	374517	+	1	0	1
fig|120831.18.peg.476		Catalase KatE-intracellular protease (EC 1.11.1.6)		510276	512465	-	1	0	1
fig|120831.18.peg.6773		COG2827: putative endonuclease containing a URI domain		42711	43031	-	1	0	1
fig|120831.18.peg.1327		Endoglucanase		1456914	1458755	-	1	0	1
fig|120831.18.peg.398		Endoglucanase		432739	433878	-	1	0	1
fig|120831.18.peg.470		Endonuclease		505429	506037	+	1	0	1
fig|120831.18.peg.4598		Endonuclease/exonuclease/phosphatase		514348	515415	-	1	0	1
fig|120831.18.peg.1109		Intracellular protease		1225725	1226294	-	1	0	1
fig|120831.18.peg.1495		Intracellular protease		1659567	1660286	+	1	0	1
fig|120831.18.peg.1981		Peptidase S8 and S53, subtilisin, kexin, sedolisin		117610	119274	+	1	0	1
fig|120831.18.peg.341		5-deoxy-glucuronate isomerase (EC 5.3.1.30)	Carbohydrate transport and metabolism	362174	363037	+	1	1	0
fig|120831.18.peg.342		5-keto-2-deoxygluconokinase (EC 2.7.1.92) / uncharacterized domain		363139	364149	+	1	1	0
fig|120831.18.peg.5075		alpha-xylosidase (EC 3.2.1.177)		436723	439464	+	1	1	0
fig|120831.18.peg.6868		Cell surface glycan-binding lipoprotein, utilization system for glycans and polysaccharides (PUL), SusD family		64045	65808	-	1	1	0
fig|120831.18.peg.3157		Cell surface glycan-binding lipoprotein, utilization system for glycans and polysaccharides (PUL), SusD family		1441999	1443570	+	1	1	0
fig|120831.18.peg.2464		Cell surface glycan-binding lipoprotein, utilization system for glycans and polysaccharides (PUL), SusD family		669121	671004	-	1	1	0
fig|120831.18.peg.1335		Cell surface glycan-binding lipoprotein, utilization system for glycans and polysaccharides (PUL), SusD family		1472023	1473819	-	1	1	0
fig|120831.18.peg.744		Cell surface glycan-binding lipoprotein, utilization system for glycans and polysaccharides (PUL), SusD family		824808	826238	+	1	1	0
fig|120831.18.peg.3728		Cell surface glycan-binding lipoprotein, utilization system for glycans and polysaccharides (PUL), SusD family		263701	265254	+	1	1	0
fig|120831.18.peg.6859		coagulation factor 5/8 type domain protein		56283	58046	+	1	1	0
fig|120831.18.peg.682		DhnA-type fructose-1,6-bisphosphate aldolase and related enzymes		744402	745244	-	1	1	0
fig|120831.18.peg.4739		Glucosamine-6-phosphate deaminase (EC 3.5.99.6)		96319	97047	-	1	1	0
fig|120831.18.peg.6704		Glyceraldehyde-3-phosphate dehydrogenase, putative		103175	104800	+	1	1	0
fig|120831.18.peg.3111		Mannonate dehydratase (EC 4.2.1.8)		1381870	1383069	+	1	1	0
fig|120831.18.peg.5689		MBL-fold metallo-hydrolase superfamily		240283	241704	+	1	1	0
fig|120831.18.peg.4111		NAD-dependent glyceraldehyde-3-phosphate dehydrogenase (EC 1.2.1.12)		317	1300	-	1	1	0
fig|120831.18.peg.1092		Neopullulanase (EC 3.2.1.135)		1200383	1202230	-	1	1	0
fig|120831.18.peg.1343		Outer membrane TonB-dependent transporter, utilization system for glycans and polysaccharides (PUL), SusC family		1480792	1483878	+	1	1	0
fig|120831.18.peg.2465		Outer membrane TonB-dependent transporter, utilization system for glycans and polysaccharides (PUL), SusC family		671016	674243	-	1	1	0
fig|120831.18.peg.1336		Outer membrane TonB-dependent transporter, utilization system for glycans and polysaccharides (PUL), SusC family		1473841	1477086	-	1	1	0
fig|120831.18.peg.743		Outer membrane TonB-dependent transporter, utilization system for glycans and polysaccharides (PUL), SusC family		821716	824787	+	1	1	0
fig|120831.18.peg.3727		Outer membrane TonB-dependent transporter, utilization system for glycans and polysaccharides (PUL), SusC family		260492	263671	+	1	1	0
fig|120831.18.peg.375		Outer membrane TonB-dependent transporter, utilization system for glycans and polysaccharides (PUL), SusC family		397028	400219	-	1	1	0
fig|120831.18.peg.2050		Outer membrane TonB-dependent transporter, utilization system for glycans and polysaccharides (PUL), SusC family		202538	205639	-	1	1	0
fig|120831.18.peg.3523		Outer membrane TonB-dependent transporter, utilization system for glycans and polysaccharides (PUL), SusC family		35740	38889	-	1	1	0
fig|120831.18.peg.4068		Outer membrane TonB-dependent transporter, utilization system for glycans and polysaccharides (PUL), SusC family		619257	622328	-	1	1	0
fig|120831.18.peg.6869		Outer membrane TonB-dependent transporter, utilization system for glycans and polysaccharides (PUL), SusC family		65842	69105	-	1	1	0
fig|120831.18.peg.3077		Peptidase M28		1337660	1339327	-	1	1	0
fig|120831.18.peg.6244		putative aminopeptidase, M28 family		112965	114194	+	1	1	0
fig|120831.18.peg.5987		putative enzyme with aminotransferase class-III domain protein( EC:2.6.1.- )		42302	42982	+	1	1	0
fig|120831.18.peg.644		putative L-arabinose isomerase		697259	698758	+	1	1	0
fig|120831.18.peg.4777		putative pectin degradation protein		137713	138060	+	1	1	0
fig|120831.18.peg.5755		Putative secreted glycosyl hydrolase		23921	24682	+	1	1	0
fig|120831.18.peg.2139		Toxin 1, PIN domain		310706	311110	+	1	1	0
fig|120831.18.peg.119		Vitamin K-dependent gamma-carboxylase		126128	127474	+	1	1	0
fig|120831.18.peg.2482		Xylose isomerase (EC 5.3.1.5)		695127	696455	+	1	1	0
fig|120831.18.peg.4122		Xylose isomerase domain protein TIM barrel		9555	10412	+	1	1	0
fig|120831.18.peg.5506		Alpha,alpha-trehalose-phosphate synthase [UDP-forming] (EC 2.4.1.15) / Trehalose-6-phosphate phosphatase (EC 3.1.3.12)		19419	21650	-	1	0	1
fig|120831.18.peg.1326		alpha-xylosidase (EC 3.2.1.177)		1454497	1456884	-	1	0	1
fig|120831.18.peg.3303		beta-glycosyl hydrolase / Uncharacterized esterase		1607157	1610216	-	1	0	1
fig|120831.18.peg.3187		Beta-mannosidase (EC 3.2.1.25)		1475697	1478330	+	1	0	1
fig|120831.18.peg.253		Cell surface glycan-binding lipoprotein, utilization system for glycans and polysaccharides (PUL), SusD family		266863	268314	-	1	0	1
fig|120831.18.peg.1329		Cell surface glycan-binding lipoprotein, utilization system for glycans and polysaccharides (PUL), SusD family		1460145	1461770	-	1	0	1
fig|120831.18.peg.2863		Cell surface glycan-binding lipoprotein, utilization system for glycans and polysaccharides (PUL), SusD family		1117587	1119182	+	1	0	1
fig|120831.18.peg.4446		Cell surface glycan-binding lipoprotein, utilization system for glycans and polysaccharides (PUL), SusD family		352179	353747	-	1	0	1
fig|120831.18.peg.6536		Cell surface glycan-binding lipoprotein, utilization system for glycans and polysaccharides (PUL), SusD family		86408	87994	+	1	0	1
fig|120831.18.peg.5848		Cell surface glycan-binding lipoprotein, utilization system for glycans and polysaccharides (PUL), SusD family		122642	124228	-	1	0	1
fig|120831.18.peg.2632		Cell surface glycan-binding lipoprotein, utilization system for glycans and polysaccharides (PUL), SusD family		875956	877734	+	1	0	1
fig|120831.18.peg.2467		Cell surface glycan-binding lipoprotein, utilization system for glycans and polysaccharides (PUL), SusD family		674966	676849	-	1	0	1
fig|120831.18.peg.3597		Cell surface glycan-binding lipoprotein, utilization system for glycans and polysaccharides (PUL), SusD family		116482	117957	-	1	0	1
fig|120831.18.peg.3855		Cell surface glycan-binding lipoprotein, utilization system for glycans and polysaccharides (PUL), SusD family		403997	405616	-	1	0	1
fig|120831.18.peg.6190		Cell surface glycan-binding lipoprotein, utilization system for glycans and polysaccharides (PUL), SusD family		61128	62690	-	1	0	1
fig|120831.18.peg.336		Cell surface glycan-binding lipoprotein, utilization system for glycans and polysaccharides (PUL), SusD family		354038	355126	+	1	0	1
fig|120831.18.peg.1827		Cell surface glycan-binding lipoprotein, utilization system for glycans and polysaccharides (PUL), SusD family		2020788	2022428	+	1	0	1
fig|120831.18.peg.3790		Cell surface glycan-binding lipoprotein, utilization system for glycans and polysaccharides (PUL), SusD family		330348	332060	-	1	0	1
fig|120831.18.peg.3119		conserved hypothetical protein-putative tagatose 3-epimerase( EC:5.3.1.- )		1391028	1391858	+	1	0	1
fig|120831.18.peg.3792		Fructokinase (EC 2.7.1.4)		335242	336099	-	1	0	1
fig|120831.18.peg.4801		L-sorbosone dehydrogenase		161441	162706	-	1	0	1
fig|120831.18.peg.6198		L-sorbosone dehydrogenase		70974	72716	-	1	0	1
fig|120831.18.peg.1330		Outer membrane TonB-dependent transporter, utilization system for glycans and polysaccharides (PUL), SusC family		1461825	1465043	-	1	0	1
fig|120831.18.peg.1826		Outer membrane TonB-dependent transporter, utilization system for glycans and polysaccharides (PUL), SusC family		2017350	2020775	+	1	0	1
fig|120831.18.peg.529		Outer membrane TonB-dependent transporter, utilization system for glycans and polysaccharides (PUL), SusC family		572280	575789	-	1	0	1
fig|120831.18.peg.3598		Outer membrane TonB-dependent transporter, utilization system for glycans and polysaccharides (PUL), SusC family		117991	121167	-	1	0	1
fig|120831.18.peg.254		Outer membrane TonB-dependent transporter, utilization system for glycans and polysaccharides (PUL), SusC family		268397	271918	-	1	0	1
fig|120831.18.peg.3791		Outer membrane TonB-dependent transporter, utilization system for glycans and polysaccharides (PUL), SusC family		332079	335237	-	1	0	1
fig|120831.18.peg.933		Outer membrane TonB-dependent transporter, utilization system for glycans and polysaccharides (PUL), SusC family		1021890	1025474	+	1	0	1
fig|120831.18.peg.2644		Outer membrane TonB-dependent transporter, utilization system for glycans and polysaccharides (PUL), SusC family		887586	891086	+	1	0	1
fig|120831.18.peg.6565		Outer membrane TonB-dependent transporter, utilization system for glycans and polysaccharides (PUL), SusC family		119507	122644	+	1	0	1
fig|120831.18.peg.2625		Outer membrane TonB-dependent transporter, utilization system for glycans and polysaccharides (PUL), SusC family		863915	867316	-	1	0	1
fig|120831.18.peg.6335		PQQ-dependent oxidoreductase, gdhB family		46929	48176	-	1	0	1
fig|120831.18.peg.5505		Glucoamylase (EC 3.2.1.3)		17633	19432	+	1	0	1
fig|120831.18.peg.6547		Gluconolactonase		96935	97864	+	1	0	1
fig|120831.18.peg.2129		Glycosidases		300673	302493	-	1	0	1
fig|120831.18.peg.1197		β-glucuronyl hydrolase		1310783	1312606	+	1	0	1
fig|120831.18.peg.2407		glycosyl hydrolase, family 88		614650	616032	+	1	0	1
fig|120831.18.peg.18		Glycosyl transferase, family 2		18525	19508	+	1	0	1
fig|120831.18.peg.20		Glycosyl transferase, group 2 family		21645	22592	+	1	0	1
fig|120831.18.peg.6852		glycosyl transferase, group 2 family protein		46250	47197	-	1	0	1
fig|120831.18.peg.485		Glycosyltransferase		518881	520044	-	1	0	1
fig|120831.18.peg.5598		L-rhamnose-proton symporter		129393	130475	+	1	0	1
fig|120831.18.peg.4602		Malto-oligosyltrehalose synthase (EC 5.4.99.15)		518392	522621	-	1	0	1
fig|120831.18.peg.4603		Malto-oligosyltrehalose trehalohydrolase (EC 3.2.1.141)		522614	524461	-	1	0	1
fig|120831.18.peg.5004		Filamentation induced by cAMP protein Fic	Cell cycle control, cell division, chromosome partitioning	365534	366130	+	1	1	0
fig|120831.18.peg.4878		Na(+)-dependent bicarbonate transporter BicA		237605	239182	+	1	1	0
fig|120831.18.peg.4199		ParA-like protein		80762	81526	-	1	1	0
fig|120831.18.peg.293		Permease		308070	309188	+	1	0	1
fig|120831.18.peg.1247		Permease		1355904	1357010	+	1	0	1
fig|120831.18.peg.7095		Glycosyltransferase involved in cell wall biogenesis	Cell wall/membrane/envelope biogenesis	25927	26799	+	1	1	0
fig|120831.18.peg.3220		Histone acetyltransferase HPA2 and related acetyltransferases		1513824	1514276	-	1	1	0
fig|120831.18.peg.3750		D-alanyl-D-alanine carboxypeptidase (EC 3.4.16.4)		291007	292479	+	1	1	0
fig|120831.18.peg.4462		beta-Ig-H3/fasciclin		372788	373741	-	1	0	1
fig|120831.18.peg.4259		Cyclopropane-fatty-acyl-phospholipid synthase (EC 2.1.1.79), plant type		143534	144799	-	1	0	1
fig|120831.18.peg.4263		Cyclopropane-fatty-acyl-phospholipid synthase-like protein, clusters with FIG005069		148105	149133	-	1	0	1
fig|120831.18.peg.590		dTDP-glucose 4,6-dehydratase (EC 4.2.1.46)		632017	633084	+	1	0	1
fig|120831.18.peg.591		Glucose-1-phosphate thymidylyltransferase (EC 2.7.7.24)		633158	634018	+	1	0	1
fig|120831.18.peg.6760		Large-conductance mechanosensitive channel		32613	33059	+	1	0	1
fig|120831.18.peg.5775		OmpA family protein		47342	48340	-	1	0	1
fig|120831.18.peg.6058		OmpA family protein		116722	117939	-	1	0	1
fig|120831.18.peg.2684		Probable Co/Zn/Cd efflux system membrane fusion protein		929887	930228	+	1	0	1
fig|120831.18.peg.6428		Sulfatase family protein		124969	126915	-	1	0	1
fig|120831.18.peg.3699		Lipopolysaccharide core heptosyltransferase III		234799	235845	+	1	0	1
fig|120831.18.peg.5579		Outer membrane lipoprotein carrier protein LolA		113478	114116	+	1	0	1
fig|120831.18.peg.2718		OmpA family protein		962822	963958	+	1	0	1
fig|120831.18.peg.4185		protein containing fibronectin type III domains		67785	69605	-	1	0	1
fig|120831.18.peg.5887		Putative phage-encoded peptidoglycan binding protein		172542	173372	+	1	0	1
fig|120831.18.peg.5657		1-phosphofructokinase (EC 2.7.1.56)	Coenzyme transport and metabolism	208385	209347	-	1	1	0
fig|120831.18.peg.4978		Dihydrofolate reductase (EC 1.5.1.3)		336765	337298	-	1	1	0
fig|120831.18.peg.5012		DNA-cytosine methyltransferase (EC 2.1.1.37)		372801	373889	+	1	1	0
fig|120831.18.peg.4063		FAD:protein FMN transferase (EC 2.7.1.180); thiamine biosynthesis		612265	613266	+	1	1	0
fig|120831.18.peg.3620		FAD:protein FMN transferase (EC 2.7.1.180); thiamine biosynthesis		148236	149261	-	1	1	0
fig|120831.18.peg.5124		Outer membrane vitamin B12 receptor BtuB		34899	37322	-	1	1	0
fig|120831.18.peg.2367		Uroporphyrinogen-III methyltransferase (EC 2.1.1.107)		576310	577068	+	1	1	0
fig|120831.18.peg.6175		2-iminoacetate synthase (ThiH) (EC 4.1.99.19)		47940	49052	-	1	0	1
fig|120831.18.peg.5639		Aspartate 1-decarboxylase (EC 4.1.1.11)		190182	190514	-	1	0	1
fig|120831.18.peg.808		FAD:protein FMN transferase (EC 2.7.1.180); thiamine biosynthesis		884159	885052	-	1	0	1
fig|120831.18.peg.5748		FAD:protein FMN transferase (EC 2.7.1.180); thiamine biosynthesis		17707	18636	-	1	0	1
fig|120831.18.peg.4456		GTP cyclohydrolase I (EC 3.5.4.16) type 1		368164	368847	-	1	0	1
fig|120831.18.peg.2293		Hydroxymethylpyrimidine phosphate kinase ThiD (EC 2.7.4.7)		499760	500581	-	1	0	1
fig|120831.18.peg.6179		Phosphomethylpyrimidine synthase ThiC (EC 4.1.99.17)		51091	52974	-	1	0	1
fig|120831.18.peg.2608		Probable outer membrane receptor protein		846746	848893	-	1	0	1
fig|120831.18.peg.6180		Sulfur carrier protein ThiS		53065	53268	-	1	0	1
fig|120831.18.peg.6177		Thiamin-phosphate pyrophosphorylase (EC 2.5.1.3)		49803	50426	-	1	0	1
fig|120831.18.peg.6176		Thiazole synthase (EC 2.8.1.10)		49045	49809	-	1	0	1
fig|120831.18.peg.6968		4Fe-4S binding domain protein	Energy production and conversion	85376	86719	-	1	1	0
fig|120831.18.peg.409		5 nucleotidase, deoxy, cytosolic type C		447432	447974	+	1	1	0
fig|120831.18.peg.1951		Aldehyde dehydrogenase B (EC 1.2.1.22)		83231	84769	-	1	1	0
fig|120831.18.peg.4029		Aldo/keto reductase, SCO4109 family		573753	574703	-	1	1	0
fig|120831.18.peg.1959		ATP synthase protein I		95913	96146	+	1	1	0
fig|120831.18.peg.4021		Cytochrome oxidase biogenesis protein Sco1/SenC/PrrC, thiol-disulfide reductase involved in Cu(I) insertion into CoxII Cu(A) center		567486	568112	+	1	1	0
fig|120831.18.peg.1138		Electron transfer flavoprotein, beta subunit		1252016	1252753	+	1	1	0
fig|120831.18.peg.6967		Fe-S oxidoreductase, possible dehydrogenase subunit		84521	85318	-	1	1	0
fig|120831.18.peg.343		Malonate-semialdehyde dehydrogenase [inositol] (EC 1.2.1.18)		364481	365947	+	1	1	0
fig|120831.18.peg.3197		NADH-ubiquinone oxidoreductase chain N (EC 1.6.5.3)		1487588	1489045	-	1	1	0
fig|120831.18.peg.2502		oxidoreductase domain protein		723703	725064	-	1	1	0
fig|120831.18.peg.220		Oxidoreductase, Gfo/Idh/MocA family		235542	236939	+	1	1	0
fig|120831.18.peg.5658		Oxidoreductase, short-chain dehydrogenase/reductase family		209467	210321	-	1	1	0
fig|120831.18.peg.4017		Probable cytochrome-c peroxidase (EC 1.11.1.5)		564632	565732	+	1	1	0
fig|120831.18.peg.681		putative GFO/IDH/MocA family oxidoreductase		743257	744402	-	1	1	0
fig|120831.18.peg.6897		Putative oxidoreductase		5427	6137	-	1	1	0
fig|120831.18.peg.2856		Putative oxidoreductase		1108675	1109676	+	1	1	0
fig|120831.18.peg.1600		Pyrophosphate-energized proton pump (EC 3.6.1.1)		1783352	1785985	-	1	1	0
fig|120831.18.peg.4064		Uncharacterized transmembrane, FAD-binding oxidoreductase Fjoh_4069		613280	615475	-	1	1	0
fig|120831.18.peg.2100		Phenazine biosynthesis protein PhzF like		271220	272008	+	1	1	0
fig|120831.18.peg.4858		Azurin		217984	218544	-	1	0	1
fig|120831.18.peg.1932		Cytochrome c551/c552		64038	67433	+	1	0	1
fig|120831.18.peg.1288		Cytochrome c-type biogenesis protein ResA		1407885	1409351	-	1	0	1
fig|120831.18.peg.1516		Cytochrome oxidase biogenesis protein Sco1/SenC/PrrC, thiol-disulfide reductase involved in Cu(I) insertion into CoxII Cu(A) center		1676068	1676730	-	1	0	1
fig|120831.18.peg.5288		Cytochrome oxidase biogenesis protein Sco1/SenC/PrrC, thiol-disulfide reductase involved in Cu(I) insertion into CoxII Cu(A) center		216052	216705	-	1	0	1
fig|120831.18.peg.1228		NADH dehydrogenase (EC 1.6.99.3)		1340193	1341491	-	1	0	1
fig|120831.18.peg.6336		Oxidoreductase, aldo/keto reductase family		48244	49242	-	1	0	1
fig|120831.18.peg.1112		Oxidoreductase, GMC family		1227235	1228764	-	1	0	1
fig|120831.18.peg.3988		Oxidoreductase, short-chain dehydrogenase/reductase family		542740	543486	+	1	0	1
fig|120831.18.peg.413		Oxidoreductase, short-chain dehydrogenase/reductase family		451881	452630	+	1	0	1
fig|120831.18.peg.5216		Oxidoreductase, short-chain dehydrogenase/reductase family		140046	140837	+	1	0	1
fig|120831.18.peg.753		Periplasmic aromatic aldehyde oxidoreductase, FAD binding subunit YagS		837183	838166	-	1	0	1
fig|120831.18.peg.754		Periplasmic aromatic aldehyde oxidoreductase, iron-sulfur subunit YagT		838163	838801	-	1	0	1
fig|120831.18.peg.6742		Putative diheme cytochrome c-553		18477	19355	-	1	0	1
fig|120831.18.peg.2725		Putative Dihydrolipoamide dehydrogenase (EC 1.8.1.4); Mercuric ion reductase (EC 1.16.1.1); PF00070 family, FAD-dependent NAD(P)-disulphide oxidoreductase		969571	970923	+	1	0	1
fig|120831.18.peg.4454		Putative oxidoreductase		366145	367395	-	1	0	1
fig|120831.18.peg.911		Thioredoxin reductase (EC 1.8.1.9)		993324	994238	+	1	0	1
fig|120831.18.peg.1772		Arylsulfatase (EC 3.1.6.1)	Inorganic ion transport and metabolism	1961809	1963482	-	1	1	0
fig|120831.18.peg.746		Arylsulfatase (EC 3.1.6.1)				+	1	1	0
fig|120831.18.peg.4877		Carbonic anhydrase, beta class (EC 4.2.1.1)		236906	237556	+	1	1	0
fig|120831.18.peg.3448		Carbonic anhydrase, gamma class (EC 4.2.1.1)		1766985	1767509	+	1	1	0
fig|120831.18.peg.4044		Cobalt-zinc-cadmium resistance protein		595496	596377	-	1	1	0
fig|120831.18.peg.2335		Ferrichrome-iron receptor		536516	538882	-	1	1	0
fig|120831.18.peg.3795		ferrichrome-iron receptor		340830	343250	-	1	1	0
fig|120831.18.peg.4009		Ferrichrome-iron receptor		558539	560902	+	1	1	0
fig|120831.18.peg.1892		Ferrous iron transporter FeoB		22019	24154	-	1	1	0
fig|120831.18.peg.1893		Ferrous iron transporter-associated protein FeoA		24189	24416	-	1	1	0
fig|120831.18.peg.5988		Fosmidomycin resistance protein		43081	44316	-	1	1	0
fig|120831.18.peg.5476		Hemin transport protein HmuS		423548	424594	-	1	1	0
fig|120831.18.peg.120		Iron(III) dicitrate transport protein FecA		127455	129872	+	1	1	0
fig|120831.18.peg.6667		Iron-regulated protein A precursor		67853	69097	-	1	1	0
fig|120831.18.peg.118		Iron-regulated protein A precursor		124920	126062	+	1	1	0
fig|120831.18.peg.2540		Manganese transport protein MntH		768830	770179	+	1	1	0
fig|120831.18.peg.2620		Na+/H+ antiporter NhaA type		856629	857825	-	1	1	0
fig|120831.18.peg.5481		Na+/H+-dicarboxylate symporter		427784	429247	+	1	1	0
fig|120831.18.peg.745		N-acetylgalactosamine-6-sulfatase		826287	827873	+	1	1	0
fig|120831.18.peg.747		Probable sulfatase atsG (EC 3.1.6.-)		829465	831033	-	1	1	0
fig|120831.18.peg.2565		outer membrane receptor for transport of vitamin B, putative		795336	797621	+	1	1	0
fig|120831.18.peg.3652		POTASSIUM/PROTON ANTIPORTER ROSB		184257	186509	-	1	1	0
fig|120831.18.peg.6385		putative chloride channel protein		88836	90095	+	1	1	0
fig|120831.18.peg.977		Putative esterase		1069748	1070455	+	1	1	0
fig|120831.18.peg.1008		putative iron-regulated membrane protein		1098464	1099639	-	1	1	0
fig|120831.18.peg.5466		putative iron-regulated membrane protein		408775	409926	-	1	1	0
fig|120831.18.peg.2331		putative iron-regulated membrane protein		533881	535509	-	1	1	0
fig|120831.18.peg.3383		small multidrug resistance family (SMR) protein		1699281	1699598	-	1	1	0
fig|120831.18.peg.6360		Sulfate permease		66431	68368	-	1	1	0
fig|120831.18.peg.748		Sulfatase		831023	832951	-	1	1	0
fig|120831.18.peg.705		TonB-dependent receptor		779341	781710	+	1	1	0
fig|120831.18.peg.1010		TonB-dependent receptor		1100962	1103346	-	1	1	0
fig|120831.18.peg.707		TonB-dependent receptor		783148	784398	+	1	1	0
fig|120831.18.peg.4566		TonB-dependent receptor		483131	485695	-	1	1	0
fig|120831.18.peg.5469		TonB-dependent receptor		411544	413916	-	1	1	0
fig|120831.18.peg.5047		TonB-dependent receptor; Outer membrane receptor for ferrienterochelin and colicins		409698	411959	+	1	1	0
fig|120831.18.peg.200		TonB-dependent siderophore receptor		216557	219034	+	1	1	0
fig|120831.18.peg.6350		DedA protein		60380	61060	-	1	1	0
fig|120831.18.peg.4192		Lead, cadmium, zinc and mercury transporting ATPase (EC 3.6.3.3) (EC 3.6.3.5); Copper-translocating P-type ATPase (EC 3.6.3.4)		75287	77329	+	1	1	0
fig|120831.18.peg.6849		Magnesium and cobalt transport protein CorA		43691	44635	+	1	1	0
fig|120831.18.peg.2758		Molybdenum ABC transporter, substrate-binding protein ModA		1002680	1003441	+	1	1	0
fig|120831.18.peg.2818		N-acetylglucosamine-6-sulfatase		1071204	1072748	-	1	1	0
fig|120831.18.peg.1018		5'-nucleotidase SurE (EC 3.1.3.5)		1109321	1110058	+	1	0	1
fig|120831.18.peg.6453		Arsenate reductase (EC 1.20.4.4) thioredoxin-coupled, LMWP family		147096	147509	+	1	0	1
fig|120831.18.peg.5672		Arsenical-resistance protein ACR3		224579	225703	+	1	0	1
fig|120831.18.peg.2852		Arylsulfatase (EC 3.1.6.1)		1104669	1106105	-	1	0	1
fig|120831.18.peg.4444		Chromate transport protein		349466	350689	-	1	0	1
fig|120831.18.peg.4455		Dehydrogenases with different specificities (related to short-chain alcohol dehydrogenases)		367451	368167	-	1	0	1
fig|120831.18.peg.6728		Dye-decolorizing peroxidase (EC 1.11.1.7)		6094	7527	-	1	0	1
fig|120831.18.peg.444		EcsC protein		485222	485977	+	1	0	1
fig|120831.18.peg.5673		Flavin-dependent monooxygenase ArsO associated with arsenic resistance		225690	226751	+	1	0	1
fig|120831.18.peg.295		NhaP-type Na+/H+ and K+/H+ antiporters		309551	310789	+	1	0	1
fig|120831.18.peg.2839		O-acetyl-ADP-ribose deacetylase		1091721	1092242	-	1	0	1
fig|120831.18.peg.2125		Potassium voltage-gated channel subfamily KQT; possible potassium channel, VIC family		294977	295798	+	1	0	1
fig|120831.18.peg.3946		Potassium-transporting ATPase A chain (EC 3.6.3.12) (TC 3.A.3.7.1)		493902	495590	+	1	0	1
fig|120831.18.peg.3948		Potassium-transporting ATPase B chain (EC 3.6.3.12) (TC 3.A.3.7.1)		496300	498342	+	1	0	1
fig|120831.18.peg.3949		Potassium-transporting ATPase C chain (EC 3.6.3.12) (TC 3.A.3.7.1)		498391	498951	+	1	0	1
fig|120831.18.peg.563		putative lipoprotein		599986	600846	-	1	0	1
fig|120831.18.peg.2787		putative lipoprotein		1036154	1036756	-	1	0	1
fig|120831.18.peg.5290		putative lipoprotein		217221	217979	-	1	0	1
fig|120831.18.peg.1517		putative lipoprotein		1677268	1678020	-	1	0	1
fig|120831.18.peg.6277		putative lipoprotein		152572	153750	+	1	0	1
fig|120831.18.peg.2681		putative TonB-dependent outer membrane receptor protein		926723	928957	+	1	0	1
fig|120831.18.peg.3818		Putative TonB-dependent receptor		361448	364006	+	1	0	1
fig|120831.18.peg.6425		Putative TonB-dependent receptor		121235	123643	+	1	0	1
fig|120831.18.peg.452		Putative von Willebrand factor, vWF type A domain protein STM2315		491579	493408	+	1	0	1
fig|120831.18.peg.810		Rieske (2Fe-2S) iron-sulfur domain protein Runsl_0703		885542	886165	-	1	0	1
fig|120831.18.peg.4693		Sulfate permease		48248	49861	+	1	0	1
fig|120831.18.peg.5187		Thiamin-regulated outer membrane receptor Omr1		101939	104392	+	1	0	1
fig|120831.18.peg.3760		TonB family protein		299269	300291	+	1	0	1
fig|120831.18.peg.6829		TonB-dependent receptor		18073	20016	-	1	0	1
fig|120831.18.peg.3724		Lead, cadmium, zinc and mercury transporting ATPase (EC 3.6.3.3) (EC 3.6.3.5); Copper-translocating P-type ATPase (EC 3.6.3.4)		257723	259984	+	1	0	1
fig|120831.18.peg.6442		Lead, cadmium, zinc and mercury transporting ATPase (EC 3.6.3.3) (EC 3.6.3.5); Copper-translocating P-type ATPase (EC 3.6.3.4)		136461	138500	-	1	0	1
fig|120831.18.peg.807		Lipoprotein Runsl_0700		883932	884162	-	1	0	1
fig|120831.18.peg.5148		lipoprotein, putative		65176	65712	+	1	0	1
fig|120831.18.peg.4900		2-C-methyl-D-erythritol 2,4-cyclodiphosphate synthase (EC 4.6.1.12)	Lipid transport and metabolism	255190	255696	+	1	1	0
fig|120831.18.peg.5736		3-hydroxyacyl-CoA dehydrogenase [fadN-fadA-fadE operon] (EC 1.1.1.35) / Enoyl-CoA hydratase [fadN-fadA-fadE operon] (EC 4.2.1.17)		3300	5705	-	1	1	0
fig|120831.18.peg.4065		3-phytase; Fjoh_4068		615491	615985	-	1	1	0
fig|120831.18.peg.5334		Acetyl-coenzyme A carboxyl transferase beta chain (EC 6.4.1.2)		262784	263626	-	1	1	0
fig|120831.18.peg.6110		Acyl-CoA dehydrogenase, short-chain specific (EC 1.3.8.1)		161973	163139	-	1	1	0
fig|120831.18.peg.2868		Creatinine amidohydrolase (EC 3.5.2.10)		1126158	1126949	+	1	1	0
fig|120831.18.peg.3551		Enoyl-CoA hydratase (EC 4.2.1.17)		71339	72193	-	1	1	0
fig|120831.18.peg.3633		Fatty acid hydroxylase family (carotene hydroxylase/sterol desaturase)		166520	167347	-	1	1	0
fig|120831.18.peg.4809		Glycerol-3-phosphate dehydrogenase [NAD(P)+] (EC 1.1.1.94)		171285	172292	-	1	1	0
fig|120831.18.peg.5457		Long chain acyl-CoA dehydrogenase [fadN-fadA-fadE operon] (EC 1.3.8.8)		397982	399796	+	1	1	0
fig|120831.18.peg.4735		long-chain acyl-CoA thioester hydrolase family protein		91520	91915	-	1	1	0
fig|120831.18.peg.4572		NAD-dependent epimerase/dehydratase:Short-chain dehydrogenase/reductase SDR		490454	491290	-	1	1	0
fig|120831.18.peg.4066		Uncharacterized ankyrin-repeat-containing protein Fjoh_4067		615991	617478	-	1	1	0
fig|120831.18.peg.3550		2,4-dienoyl-CoA reductase, mitochondrial precursor (EC 1.3.1.34)		70362	71252	-	1	1	0
fig|120831.18.peg.4818		Putative dehydrogenase		181515	182804	-	1	1	0
fig|120831.18.peg.4214		2-hydroxy-6-oxo-6-phenylhexa-2,4-dienoate hydrolase (EC 3.7.1.-)		94225	95232	-	1	0	1
fig|120831.18.peg.1615		Acyl carrier protein		1797269	1797535	-	1	0	1
fig|120831.18.peg.4790		Acyl carrier protein		153404	153640	+	1	0	1
fig|120831.18.peg.2743		Acyl-CoA dehydrogenase		984322	985473	-	1	0	1
fig|120831.18.peg.4595		Acyl-CoA dehydrogenases		510174	511910	+	1	0	1
fig|120831.18.peg.1081		Aldo/keto reductase		1188147	1188998	+	1	0	1
fig|120831.18.peg.1917		CDP-diacylglycerol--serine O-phosphatidyltransferase (EC 2.7.8.8)		49589	50290	+	1	0	1
fig|120831.18.peg.6782		Esterase/lipase		58605	59765	+	1	0	1
fig|120831.18.peg.1070		Glucose 1-dehydrogenase (EC 1.1.1.47)		1177238	1178056	+	1	0	1
fig|120831.18.peg.6426		Membrane-associated phospholipid phosphatase		123672	124349	+	1	0	1
fig|120831.18.peg.4457		Phytoene synthase (EC 2.5.1.32)		368937	369773	-	1	0	1
fig|120831.18.peg.6661		Possible acyl protein synthase/acyl-CoA reductase-like protein		62191	63246	+	1	0	1
fig|120831.18.peg.4670		Putative acyltransferase		21051	22130	-	1	0	1
fig|120831.18.peg.3371		putative auxin-regulated protein		1687831	1689351	-	1	0	1
fig|120831.18.peg.4023		putative membrane-associated phospholipid phosphatase, PAP2 superfamily		569908	570648	+	1	0	1
fig|120831.18.peg.6296		Short-chain dehydrogenase/reductase SDR		181582	182445	-	1	0	1
fig|120831.18.peg.5381		FIG008480: zinc-binding hydrolase	Nucleotide transport and metabolism	313562	314470	+	1	1	0
fig|120831.18.peg.2106		Pyrimidine operon regulatory protein PyrR		276010	276549	+	1	1	0
fig|120831.18.peg.6853		Ribonucleotide reductase of class Ia (aerobic), beta subunit (EC 1.17.4.1)		47554	48564	+	1	1	0
fig|120831.18.peg.5374		Ribonucleotide reductase of class II (coenzyme B12-dependent) (EC 1.17.4.1)		301651	304203	+	1	1	0
fig|120831.18.peg.1950		thymidylate synthase-like protein		82846	83112	-	1	1	0
fig|120831.18.peg.3301		tRNA-specific adenosine-34 deaminase (EC 3.5.4.33)		1602437	1602889	-	1	1	0
fig|120831.18.peg.4559		Cytosine deaminase (EC 3.5.4.1)		475397	476725	-	1	1	0
fig|120831.18.peg.6138		Hypothetical Nudix-like regulator		10740	11405	+	1	1	0
fig|120831.18.peg.4590		Hypothetical Nudix-like regulator		504768	504899	+	1	0	1
fig|120831.18.peg.878		Phospholipase/carboxylesterase		955254	956675	-	1	0	1
fig|120831.18.peg.6221		Hemoglobin-like protein HbO	Post-translational modification, protein turnover, and chaperones	90953	91324	+	1	1	0
fig|120831.18.peg.5793		Membrane protease family protein BA0301		66151	67014	-	1	1	0
fig|120831.18.peg.2056		NifU-like domain protein		214666	214923	-	1	1	0
fig|120831.18.peg.3089		subtilisin-like protease		1353634	1359018	-	1	1	0
fig|120831.18.peg.1478		[NiFe] hydrogenase metallocenter assembly protein HypC		1644472	1644750	+	1	0	1
fig|120831.18.peg.1548		HtrA protease/chaperone protein		1718323	1719834	+	1	0	1
fig|120831.18.peg.1572		peptidyl-prolyl cis-trans isomerase, cyclophilin-type		1747629	1748216	+	1	0	1
fig|120831.18.peg.6001		serine protease, HtrA/DegQ/DegS family		55270	56823	-	1	0	1
fig|120831.18.peg.5395		FKBP-type peptidyl-prolyl cis-trans isomerase		329789	330622	-	1	0	1
fig|120831.18.peg.6477		Antirestriction protein	Replication, recombination and repair	171172	172071	-	1	1	0
fig|120831.18.peg.105		Crossover junction endodeoxyribonuclease RuvC (EC 3.1.22.4)		107472	108065	-	1	1	0
fig|120831.18.peg.758		Cupin 2, conserved barrel domain protein		841150	841626	-	1	1	0
fig|120831.18.peg.2258		DNA alkylation repair enzyme		452364	453464	-	1	1	0
fig|120831.18.peg.6125		DNA mismatch repair protein MutL		177027	178913	+	1	1	0
fig|120831.18.peg.5003		DNA-binding protein		365085	365543	+	1	1	0
fig|120831.18.peg.165		dna-binding protein smubp-2		172925	174850	-	1	1	0
fig|120831.18.peg.6811		Domain often clustered or fused with uracil-DNA glycosylase		693	1490	-	1	1	0
fig|120831.18.peg.2948		Integration host factor alpha/beta		1219205	1219510	+	1	1	0
fig|120831.18.peg.6404		Mobile element protein		104863	105150	+	1	1	0
fig|120831.18.peg.7085		Nucleotidyltransferase domain protein, BT0168 group		17749	18039	-	1	1	0
fig|120831.18.peg.6434		Phage integrase, site-specific serine recombinase		129191	129793	-	1	1	0
fig|120831.18.peg.6332		Tn552 transposase		42096	43520	-	1	1	0
fig|120831.18.peg.3564		Uncharacterized Nudix hydrolase NudL		85065	85718	-	1	1	0
fig|120831.18.peg.1175		RecD-like DNA helicase Atu2026		1289511	1290941	+	1	1	0
fig|120831.18.peg.6322		Resolvase		23526	24221	-	1	1	0
fig|120831.18.peg.6603		Site-specific recombinase		158508	159152	+	1	1	0
fig|120831.18.peg.2924		Thiamin pyrophosphokinase (EC 2.7.6.2)		1194190	1194855	-	1	1	0
fig|120831.18.peg.33		ATP-dependent DNA ligase (EC 6.5.1.1) clustered with Ku protein, LigD		35368	36915	-	1	0	1
fig|120831.18.peg.3576		CRISPR-associated protein Cas2		93154	93483	-	1	0	1
fig|120831.18.peg.6113		DNA mismatch repair protein MutS		165913	167241	+	1	0	1
fig|120831.18.peg.6266		Mobile element protein		141352	141573	-	1	0	1
fig|120831.18.peg.6371		PaaD-like protein (DUF59) involved in Fe-S cluster assembly		75643	75972	-	1	0	1
fig|120831.18.peg.5937		Transposase		227173	227376	+	1	0	1
fig|120831.18.peg.5976		GDP-mannose pyrophosphatase NudK		31960	32544	+	1	0	1
fig|120831.18.peg.3257		Ferredoxin reductase	Secondary metabolites biosynthesis, transport, and catabolism	1557773	1558441	+	1	1	0
fig|120831.18.peg.2782		Phytoene dehydrogenase (EC 1.14.99.-)		1031972	1033474	+	1	1	0
fig|120831.18.peg.2817		Phytoene dehydrogenase and related proteins		1069772	1071202	-	1	1	0
fig|120831.18.peg.6152		Secreted enzyme, contains two amidohydrolase related domains		21428	24457	+	1	1	0
fig|120831.18.peg.2928		thioesterase superfamily member 2		1198486	1198866	-	1	1	0
fig|120831.18.peg.3986		Epoxide hydrolase (EC 3.3.2.9)		541082	542143	+	1	0	1
fig|120831.18.peg.6971		Demethylmenaquinone methyltransferase (EC 2.1.1.163)		88790	89512	+	1	0	1
fig|120831.18.peg.6443		Multicopper oxidase		138540	140840	-	1	0	1
fig|120831.18.peg.4033		Phytoene desaturase, neurosporene or lycopene producing (EC 1.3.-.-)		577860	579509	-	1	0	1
fig|120831.18.peg.1919		Predicted CoA-binding domain COG1832		51473	51832	-	1	0	1
fig|120831.18.peg.1003		SAM-dependent methyltransferase		1093158	1094342	+	1	0	1
fig|120831.18.peg.171		SAM-dependent methyltransferase		180452	181480	+	1	0	1
fig|120831.18.peg.5922		intradiol ring-cleavage dioxygenase		208761	209501	-	1	0	1
fig|120831.18.peg.1333		AlkP superfamily pyrophosphatase or phosphodiesterase	Signal transduction and regulation mechanisms	1469808	1471043	-	1	1	0
fig|120831.18.peg.1334		3',5'-cyclic AMP phosphodiesterase CpdA; cAMP		1471108	1472004	-	1	1	0
fig|120831.18.peg.6855		3',5'-cyclic AMP phosphodiesterase CpdA; cAMP		49209	50021	+	1	1	0
fig|120831.18.peg.115		cAMP-binding protein		120942	121865	-	1	1	0
fig|120831.18.peg.4004		cAMP-binding proteins - catabolite gene activator and regulatory subunit of cAMP-dependent protein kinases		555907	556485	-	1	1	0
fig|120831.18.peg.58		cAMP-binding proteins - catabolite gene activator and regulatory subunit of cAMP-dependent protein kinases		60913	61494	+	1	1	0
fig|120831.18.peg.2443		cAMP-binding proteins - catabolite gene activator and regulatory subunit of cAMP-dependent protein kinases		647601	648188	+	1	1	0
fig|120831.18.peg.1393		cAMP-binding proteins - catabolite gene activator and regulatory subunit of cAMP-dependent protein kinases		1546817	1547380	+	1	1	0
fig|120831.18.peg.3979		cAMP-binding proteins - catabolite gene activator and regulatory subunit of cAMP-dependent protein kinases		533503	534060	+	1	1	0
fig|120831.18.peg.6297		cAMP-binding proteins - catabolite gene activator and regulatory subunit of cAMP-dependent protein kinases		182524	183093	-	1	1	0
fig|120831.18.peg.6779		DNA-binding response regulator, LuxR family		50773	51588	+	1	1	0
fig|120831.18.peg.4116		Domain of unknown function / LuxR-like DNA-binding domain		3612	4103	+	1	1	0
fig|120831.18.peg.6721		FOG: CheY-like receiver		124629	124934	-	1	1	0
fig|120831.18.peg.4039		Multi-sensor hybrid histidine kinase		585337	588750	+	1	1	0
fig|120831.18.peg.4711		Phosphohistidine phosphatase SixA		68437	68940	-	1	1	0
fig|120831.18.peg.2273		Programmed cell death toxin MazF like		469340	469783	+	1	1	0
fig|120831.18.peg.3917		Putative anti-sigma factor		458859	459851	+	1	1	0
fig|120831.18.peg.1268		Putative two-component system sensor protein, no kinase domain		1380497	1381651	-	1	1	0
fig|120831.18.peg.6698		Response regulator receiver protein		97967	98416	-	1	1	0
fig|120831.18.peg.6533		RNA polymerase ECF-type sigma factor		81066	81731	+	1	1	0
fig|120831.18.peg.5851		RNA polymerase ECF-type sigma factor		129040	129627	-	1	1	0
fig|120831.18.peg.930		RNA polymerase ECF-type sigma factor		1019885	1020496	+	1	1	0
fig|120831.18.peg.2498		RNA polymerase ECF-type sigma factor		719880	720491	-	1	1	0
fig|120831.18.peg.4975		RNA polymerase ECF-type sigma factor		333345	333929	-	1	1	0
fig|120831.18.peg.2039		RNA polymerase ECF-type sigma factor		187018	187611	+	1	1	0
fig|120831.18.peg.3403		RNA polymerase ECF-type sigma factor		1722766	1723377	+	1	1	0
fig|120831.18.peg.5473		RNA polymerase sigma factor (possible RNA polymerase sigma-24 factor)		416995	417534	-	1	1	0
fig|120831.18.peg.2836		Sensor protein		1089309	1090571	-	1	1	0
fig|120831.18.peg.2307		Sensory transduction regulatory protein		512538	513269	+	1	1	0
fig|120831.18.peg.4103		transcriptional regulator		664530	665414	+	1	1	0
fig|120831.18.peg.1325		Transcriptional regulator		1453279	1454220	-	1	1	0
fig|120831.18.peg.6747		Transcriptional regulator, AcrR family		22762	23358	-	1	1	0
fig|120831.18.peg.3967		Transcriptional regulator, AcrR family		515279	515965	-	1	1	0
fig|120831.18.peg.4791		Transcriptional regulator, AraC family		153745	154605	-	1	1	0
fig|120831.18.peg.759		Transcriptional regulator, AraC family		841818	842714	+	1	1	0
fig|120831.18.peg.4223		Transcriptional regulator, AraC family		106240	107145	-	1	1	0
fig|120831.18.peg.5853		Transcriptional regulator, AraC family		130831	131706	+	1	1	0
fig|120831.18.peg.1011		Transcriptional regulator, AraC family		1103463	1104455	+	1	1	0
fig|120831.18.peg.3882		transcriptional regulator, AraC family		431712	432527	+	1	1	0
fig|120831.18.peg.4570		Transcriptional regulator, AraC family		489244	490059	-	1	1	0
fig|120831.18.peg.4581		Transcriptional regulator, AraC family		498648	499562	+	1	1	0
fig|120831.18.peg.3117		Transcriptional regulator, AraC family		1389237	1390097	-	1	1	0
fig|120831.18.peg.4119		Transcriptional regulator, AraC family		6879	7868	-	1	1	0
fig|120831.18.peg.2635		Transcriptional regulator, AraC family		879149	880057	+	1	1	0
fig|120831.18.peg.4069		Transcriptional regulator, AraC family		622511	623605	+	1	1	0
fig|120831.18.peg.1432		Transcriptional regulator, AraC family		1597357	1598229	-	1	1	0
fig|120831.18.peg.781		Transcriptional regulator, ArsR family		862897	863256	-	1	1	0
fig|120831.18.peg.6525		Transcriptional regulator, ArsR family		64040	64363	-	1	1	0
fig|120831.18.peg.1760		Transcriptional regulator, AsnC family		1946423	1946899	+	1	1	0
fig|120831.18.peg.3758		Transcriptional regulator, AsnC family		298262	298768	+	1	1	0
fig|120831.18.peg.5685		Transcriptional regulator, Crp/Fnr family		238010	238675	-	1	1	0
fig|120831.18.peg.6381		Transcriptional regulator, Crp/Fnr family		85824	86441	+	1	1	0
fig|120831.18.peg.3657		Transcriptional regulator, Crp/Fnr family		191096	192118	-	1	1	0
fig|120831.18.peg.408		Transcriptional regulator, DeoR family		446579	447328	-	1	1	0
fig|120831.18.peg.5989		Transcriptional regulator, GntR family		44349	45002	-	1	1	0
fig|120831.18.peg.2860		Transcriptional regulator, GntR family		1113278	1113916	+	1	1	0
fig|120831.18.peg.6830		Transcriptional regulator, GntR family domain / Aspartate aminotransferase (EC 2.6.1.1)		20130	21608	+	1	1	0
fig|120831.18.peg.1553		Transcriptional regulator, HxlR family		1727227	1727625	+	1	1	0
fig|120831.18.peg.3244		Transcriptional regulator, HxlR family		1548219	1548593	+	1	1	0
fig|120831.18.peg.2122		Transcriptional regulator, HxlR family		292928	293317	-	1	1	0
fig|120831.18.peg.1451		Transcriptional regulator, HxlR family		1626118	1626510	+	1	1	0
fig|120831.18.peg.4997		Transcriptional regulator, HxlR family		360813	361229	-	1	1	0
fig|120831.18.peg.3110		Transcriptional regulator, LacI family		1380611	1381636	-	1	1	0
fig|120831.18.peg.4769		Transcriptional regulator, LacI/PurR family		128504	129544	-	1	1	0
fig|120831.18.peg.2152		Transcriptional regulator, LacI/PurR family		323816	324973	-	1	1	0
fig|120831.18.peg.3667		Transcriptional regulator, MarR family		204051	204995	+	1	1	0
fig|120831.18.peg.5737		Transcriptional regulator, MarR family		5737	6303	-	1	1	0
fig|120831.18.peg.5167		Transcriptional regulator, MecI family		82647	83021	+	1	1	0
fig|120831.18.peg.4489		Transcriptional regulator, MecI family		399804	400184	-	1	1	0
fig|120831.18.peg.1401		Transcriptional regulator, MecI family		1552489	1552866	-	1	1	0
fig|120831.18.peg.6262		Transcriptional regulator, MecI family		136984	137358	-	1	1	0
fig|120831.18.peg.2781		Transcriptional regulator, MerR family		1031083	1031982	+	1	1	0
fig|120831.18.peg.6243		Transcriptional regulator, MerR family		112635	112946	+	1	1	0
fig|120831.18.peg.7040		Transcriptional regulator, PadR family		11260	11580	-	1	1	0
fig|120831.18.peg.1789		Transcriptional regulator, PadR family		1979430	1979876	-	1	1	0
fig|120831.18.peg.3167		Transcriptional regulator, PadR family		1454384	1454749	-	1	1	0
fig|120831.18.peg.4204		Transcriptional regulator, TetR family		83537	84124	-	1	1	0
fig|120831.18.peg.2628		Transcriptional regulator, Xre family		869635	870288	-	1	1	0
fig|120831.18.peg.6502		Transcriptional regulator, Xre family		33299	33505	+	1	1	0
fig|120831.18.peg.4037		Transcriptional regulatory protein UhpA		584134	584769	-	1	1	0
fig|120831.18.peg.5585		Two-component system response regulator protein		118152	118874	+	1	1	0
fig|120831.18.peg.2343		Two-component transcriptional response regulator, LuxR family		545094	545714	-	1	1	0
fig|120831.18.peg.2837		Two-component transcriptional response regulator, LuxR family		1090568	1091245	-	1	1	0
fig|120831.18.peg.6239		Two-component transcriptional response regulator, LuxR family		110230	110697	+	1	1	0
fig|120831.18.peg.2363		Two-component transcriptional response regulator, LuxR family		570887	571567	-	1	1	0
fig|120831.18.peg.2971		Uncharacterized protein YjgR		1241213	1242766	+	1	1	0
fig|120831.18.peg.7128		YHS domain protein		7608	8051	-	1	1	0
fig|120831.18.peg.255		anti-FecI sigma factor FecR		272098	273141	-	1	0	1
fig|120831.18.peg.1581		anti-FecI sigma factor FecR		1762807	1763907	-	1	0	1
fig|120831.18.peg.530		anti-FecI sigma factor FecR		575837	576871	-	1	0	1
fig|120831.18.peg.611		anti-FecI sigma factor FecR		659850	660839	-	1	0	1
fig|120831.18.peg.6593		cAMP-binding proteins - catabolite gene activator and regulatory subunit of cAMP-dependent protein kinases		154065	154535	-	1	0	1
fig|120831.18.peg.1035		CheB methylesterase( EC:3.1.1.61 )		1131497	1131991	+	1	0	1
fig|120831.18.peg.139		Circadian clock protein KaiC		150314	152026	-	1	0	1
fig|120831.18.peg.138		Circadian oscillation regulator KaiB		149970	150266	-	1	0	1
fig|120831.18.peg.5261		Forkhead-associated protein		189730	190416	-	1	0	1
fig|120831.18.peg.3839		Lipopolysaccharide export system protein LptA		382642	384177	-	1	0	1
fig|120831.18.peg.6427		Metal-dependent phosphohydrolase, HD subdomain		124343	124957	-	1	0	1
fig|120831.18.peg.5674		Metallophosphoesterase		226748	227524	+	1	0	1
fig|120831.18.peg.4652		Multi-sensor hybrid histidine kinase		1062	2489	-	1	0	1
fig|120831.18.peg.1332		Periplasmic ligand-binding sensor domain COG3292 / BaeS-type histidine kinase / OmpR-type DNA-binding response regulator		1465415	1469560	-	1	0	1
fig|120831.18.peg.6785		Periplasmic ligand-binding sensor domain COG3292 / BaeS-type histidine kinase / OmpR-type DNA-binding response regulator		60744	64952	+	1	0	1
fig|120831.18.peg.3173		Periplasmic ligand-binding sensor domain COG3292 / BaeS-type histidine kinase / OmpR-type DNA-binding response regulator		1458720	1461767	+	1	0	1
fig|120831.18.peg.819		Phosphate regulon transcriptional regulatory protein PhoB (SphR)		897041	897709	-	1	0	1
fig|120831.18.peg.5260		protein serine/threonine phosphatase		188338	189696	-	1	0	1
fig|120831.18.peg.2643		putative anti-sigma factor		886388	887506	+	1	0	1
fig|120831.18.peg.4461		Putative signal transduction histidine kinase		371662	372708	-	1	0	1
fig|120831.18.peg.5256		Putative signal transduction histidine kinase		183591	184331	+	1	0	1
fig|120831.18.peg.3963		putative two-component system sensor protein, no kinase domain		511990	513108	+	1	0	1
fig|120831.18.peg.5867		Regulatory sensor-transducer, BlaR1/MecR1 family		147046	148941	+	1	0	1
fig|120831.18.peg.1938		Response regulator		71286	72863	+	1	0	1
fig|120831.18.peg.2298		response regulator receiver domain protein (CheY-like)		502952	504292	+	1	0	1
fig|120831.18.peg.4728		RNA polymerase ECF-type sigma factor		84373	84987	+	1	0	1
fig|120831.18.peg.5398		RNA polymerase ECF-type sigma factor		331736	332335	-	1	0	1
fig|120831.18.peg.3348		RNA polymerase ECF-type sigma factor		1662503	1663072	-	1	0	1
fig|120831.18.peg.4385		RNA polymerase ECF-type sigma factor		291204	291788	+	1	0	1
fig|120831.18.peg.5803		RNA polymerase ECF-type sigma factor		77360	77929	-	1	0	1
fig|120831.18.peg.531		RNA polymerase ECF-type sigma factor		576898	577554	-	1	0	1
fig|120831.18.peg.1582		RNA polymerase ECF-type sigma factor		1763946	1764536	-	1	0	1
fig|120831.18.peg.2192		RNA polymerase sigma-70 factor		363736	364308	-	1	0	1
fig|120831.18.peg.2157		RNA polymerase sigma-70 factor, ECF subfamily		328458	329009	+	1	0	1
fig|120831.18.peg.833		sensor histidine kinase( EC:2.7.3.- )		908670	908861	+	1	0	1
fig|120831.18.peg.2205		Transcriptional regulator		382153	382416	-	1	0	1
fig|120831.18.peg.4182		Transcriptional regulator		63443	64252	-	1	0	1
fig|120831.18.peg.3233		Transcriptional regulator of rhamnose utilization, GntR family		1530319	1531416	+	1	0	1
fig|120831.18.peg.1461		Transcriptional regulator, AraC family		1634051	1634611	+	1	0	1
fig|120831.18.peg.2682		Transcriptional regulator, AraC family		928983	929567	+	1	0	1
fig|120831.18.peg.4269		Transcriptional regulator, MarR family		152748	153182	+	1	0	1
fig|120831.18.peg.6770		Transcriptional regulatory protein UhpA		40324	40956	-	1	0	1
fig|120831.18.peg.400		Transcriptional repressor, BlaI/MecI family		436046	436555	-	1	0	1
fig|120831.18.peg.1412		Two-component system response regulator		1573570	1574253	-	1	0	1
fig|120831.18.peg.2606		Two-component system sensor histidine kinase		844814	845899	-	1	0	1
fig|120831.18.peg.3423		Two-component system sensor histidine kinase		1741229	1742995	-	1	0	1
fig|120831.18.peg.144		Two-component system sensor histidine kinase		154785	155945	+	1	0	1
fig|120831.18.peg.3953		Two-component system sensor histidine kinase FrrD		501849	503579	+	1	0	1
fig|120831.18.peg.6544		Two-component system sensor histidine kinase/response regulator, hybrid		94432	95538	-	1	0	1
fig|120831.18.peg.3944		Two-component transcriptional response regulator, AtoC family		491870	493207	+	1	0	1
fig|120831.18.peg.5257		Two-component transcriptional response regulator, LuxR family		184463	185116	+	1	0	1
fig|120831.18.peg.3964		Two-component transcriptional response regulator, LuxR family		513101	513829	+	1	0	1
fig|120831.18.peg.2605		Two-component transcriptional response regulator, LuxR family		844065	844817	-	1	0	1
fig|120831.18.peg.638		Two-component transcriptional response regulator, OmpR family		688204	688902	+	1	0	1
fig|120831.18.peg.6447		Mercuric resistance operon regulatory protein MerR	Transcription	143882	144268	+	1	1	0
fig|120831.18.peg.2539		Mn-dependent transcriptional regulator MntR		767931	768593	-	1	1	0
fig|120831.18.peg.6361		Nitrite-sensitive transcriptional repressor NsrR		68661	69098	+	1	1	0
fig|120831.18.peg.534		Putative DNA-binding protein in cluster with Type I restriction-modification system		578518	579087	+	1	1	0
fig|120831.18.peg.6351		Regulator of nucleoside diphosphate kinase		61247	61651	-	1	1	0
fig|120831.18.peg.4576		Regulator of nucleoside diphosphate kinase		493267	493659	+	1	1	0
fig|120831.18.peg.4340		Rrf2 family transcriptional regulator, group III		237279	237689	-	1	1	0
fig|120831.18.peg.6959		Cold shock protein of CSP family		75566	75760	+	1	0	1
fig|120831.18.peg.453		Cold shock protein of CSP family		493469	493660	-	1	0	1
fig|120831.18.peg.2246		Predicted acetyltransferase		439078	439554	+	1	0	1
fig|120831.18.peg.612		RNA polymerase sigma factor RpoE		660852	661418	-	1	0	1
fig|120831.18.peg.2292		Thiaminase II (EC 3.5.99.2) involved in salvage of thiamin pyrimidine moiety, TenA subgroup with Cys in active site		499113	499763	-	1	0	1
fig|120831.18.peg.1114		ThiJ/PfpI domain protein		1230491	1231318	-	1	0	1
fig|120831.18.peg.355		PhnO protein		377813	378253	-	1	0	1
fig|120831.18.peg.6674		MoxR protein		74283	75245	+	1	0	1
fig|120831.18.peg.3465		Aspartyl-tRNA(Asn) amidotransferase subunit C (EC 6.3.5.6) @ Glutamyl-tRNA(Gln) amidotransferase subunit C (EC 6.3.5.7)	Translation, ribosomal structure and biogenesis	1782609	1782896	+	1	1	0
fig|120831.18.peg.2313		Methionyl-tRNA formyltransferase (EC 2.1.2.9)		518141	519034	+	1	1	0
fig|120831.18.peg.5085		Peptidyl-tRNA hydrolase ArfB (EC 3.1.1.29)		459750	460157	-	1	1	0
fig|120831.18.peg.780		Probable glutathione S-transferase-related transmembrane protein		862386	862895	-	1	1	0
fig|120831.18.peg.2677		Protein secretion chaperonin CsaA		924160	924498	+	1	1	0
fig|120831.18.peg.3676		Putative secreted amidase SCO6344		212618	214228	-	1	1	0
fig|120831.18.peg.5881		Ribosomal protein L11 methyltransferase		162546	163379	+	1	1	0
fig|120831.18.peg.2869		RidA/YER057c/UK114 superfamily protein		1126946	1127326	+	1	1	0
fig|120831.18.peg.6050		RidA/YER057c/UK114 superfamily, group 6		107660	108043	+	1	1	0
fig|120831.18.peg.3720		Domain of unknown function / Pseudouridine synthase		253783	254502	-	1	0	1
fig|120831.18.peg.2288		Stress response diiron-containing protein YciF		495038	495586	+	1	0	1
fig|120831.18.peg.477		Stress response diiron-containing protein YciF		512490	513041	-	1	0	1
fig|120831.18.peg.2178		ABC transporter, ATP-binding protein	Transporter, efflux pumps and secretion systems	346622	347356	-	1	1	0
fig|120831.18.peg.2278		ABC transporter, ATP-binding protein		477854	478531	-	1	1	0
fig|120831.18.peg.5477		ABC transporter, ATP-binding protein (cluster 8, B12/iron complex)		424641	425444	-	1	1	0
fig|120831.18.peg.6170		ABC transporter, permease protein		42286	43209	-	1	1	0
fig|120831.18.peg.5478		ABC transporter, permease protein (cluster 8, B12/iron complex)		425441	426550	-	1	1	0
fig|120831.18.peg.5479		ABC transporter, substrate-binding protein (cluster 8, B12/iron complex)		426553	427389	-	1	1	0
fig|120831.18.peg.2223		Acidobacterial duplicated orphan permease (function unknown)		402063	404462	-	1	1	0
fig|120831.18.peg.2238		Acidobacterial duplicated orphan permease (function unknown)		427492	429912	-	1	1	0
fig|120831.18.peg.2227		Acidobacterial duplicated orphan permease (function unknown)		409898	412324	-	1	1	0
fig|120831.18.peg.1788		Acidobacterial duplicated orphan permease (function unknown)		1976821	1979433	-	1	1	0
fig|120831.18.peg.2224		Acidobacterial duplicated orphan permease (function unknown)		404660	407128	-	1	1	0
fig|120831.18.peg.2239		Acidobacterial duplicated orphan permease (function unknown)		430004	432460	-	1	1	0
fig|120831.18.peg.2252		Acidobacterial duplicated orphan permease (function unknown)		446375	448867	-	1	1	0
fig|120831.18.peg.2225		Acidobacterial duplicated orphan permease (function unknown)		407299	409680	-	1	1	0
fig|120831.18.peg.655		CzcABC family efflux RND transporter, membrane fusion protein		714744	715928	-	1	1	0
fig|120831.18.peg.656		CzcABC family efflux RND transporter, transmembrane protein		715961	720352	-	1	1	0
fig|120831.18.peg.2779		Efflux transport system, outer membrane factor (OMF) lipoprotein		1025052	1026500	+	1	1	0
fig|120831.18.peg.3968		HlyB/MsbA family ABC transporter		516113	517798	+	1	1	0
fig|120831.18.peg.2780		RND efflux system, inner membrane transporter		1026534	1030925	+	1	1	0
fig|120831.18.peg.2580		RND efflux system, inner membrane transporter		811679	814837	+	1	1	0
fig|120831.18.peg.2279		RND efflux system, membrane fusion protein		478897	480207	-	1	1	0
fig|120831.18.peg.3969		RND efflux system, membrane fusion protein		517779	519113	+	1	1	0
fig|120831.18.peg.1903		Uncharacterized membrane protein YdzA		34239	34538	+	1	1	0
fig|120831.18.peg.6933		Uncharacterized MFS-type transporter		48383	49678	-	1	1	0
fig|120831.18.peg.1193		RagB/SusD family nutrient uptake outer membrane protein		1504667	1505824	-	1	1	0
fig|120831.18.peg.1335		lipopolysaccharide/colanic/teichoic acid biosynthesis glycosyltransferase		339354	340433	-	1	1	0
fig|120831.18.peg.1735		putative ABC transport system ATP-binding protein; ABC-type lipoprotein export system		193456	194262	+	1
fig|120831.18.peg.2941		putative ABC transport system permease protein		50200	53577	+	1
fig|120831.18.peg.3210		NADH-ubiquinone oxidoreductase chain H (EC 1.6.5.3)		80481	81203	-	1	1	0
fig|120831.18.peg.3211		GldB		83375	83860	-	1	1	0
fig|120831.18.peg.3302		starch synthase		337604	338839	+	1	1	0
fig|120831.18.peg.3304		GldD		23023	23871	+	1	1	0
fig|120831.18.peg.4345		PorX; Two-component transcriptional response regulator Fjoh_0544, OmpR family		25195	25695	+	1	1	0
fig|120831.18.peg.4378		TolB, C-terminal domain		69443	71386	+	1
fig|120831.18.peg.4863		PurR-regulated permease PerM; AI-2E_transport		85376	86719	-	1
fig|120831.18.peg.4863		GldH		278288	280207	-	1	1	0
fig|120831.18.peg.4864		Fe-S oxidoreductase		19371	20426	+	1
fig|120831.18.peg.4865		4Fe-4S binding domain protein		23921	24682	+	1
fig|120831.18.peg.5206		GldA; gliding motility-associated ABC transporter ATP-binding protein		24727	25071	+	1	1	0
fig|120831.18.peg.5392		Gliding motility-associated C-terminal domain-containing protein		223713	224786	+	1	1	0
fig|120831.18.peg.5395		Cell surface protein; PKD domain-containing protein		338898	339347	+	1	1	0
fig|120831.18.peg.5406		GldE; hemolysin-related protein, containing CBS domain		57203	58120	+	1	1	0
fig|120831.18.peg.5407		GldI; FKBP-type peptidyl-prolyl cis-trans isomerase		29640	31703	+	1	1	0
fig|120831.18.peg.5408		SprF		611947	613698	-	1	1	0
fig|120831.18.peg.5409		gliding motility-associated-like protein (TIGR04131)		1602968	1607077	-	1	1	0
fig|120831.18.peg.5541		gliding motility-associated-like protein (TIGR04131)		125969	128020	-	1	1	0
fig|120831.18.peg.5643		gliding motility-associated-like protein (TIGR04131)		20669	21544	-	1	1	0
fig|120831.18.peg.5645		gliding motility-associated-like protein (TIGR04131)		82132	83370	+	1	1	0
fig|120831.18.peg.575		gliding motility-associated-like protein (TIGR04131)		1472023	1473819	-	1	1	0
fig|120831.18.peg.5751		gliding motility-associated-like protein (TIGR04131)		329789	330622	-	1	1	0
fig|120831.18.peg.5752		gliding motility-associated-like protein (TIGR04131)		53581	54591	+	1	1	0
fig|120831.18.peg.5753		gliding motility-associated-like protein (TIGR04131)		14605	17442	-	1	1	0
fig|120831.18.peg.5754		gliding motility-associated-like protein (TIGR04131)		224903	225715	+	1	1	0
fig|120831.18.peg.5755		RemA (TIGR04183)		196511	197107	+	1	1	0
fig|120831.18.peg.5756		gliding motility-associated-like protein (TIGR04131)		11492	14380	-	1	0	1
fig|120831.18.peg.5757		gliding motility-associated-like protein (TIGR04131)		84521	85318	-	1	0	1
fig|120831.18.peg.5758		gliding motility-associated-like protein (TIGR04131)		1308345	1308776	+	1	0	1
fig|120831.18.peg.5759		gliding motility-associated-like protein (TIGR04131)		1505932	1509321	-	1	0	1
fig|120831.18.peg.5761		gliding motility-associated-like protein (TIGR04131)		239488	241695	-	1	0	1
fig|120831.18.peg.5817		gliding motility-associated-like protein (TIGR04131)		222372	223346	+	1	0	1
fig|120831.18.peg.5818		gliding motility-associated-like protein (TIGR04131)		340529	341572	-	1	0	1
fig|120831.18.peg.6856		gliding motility-associated-like protein (TIGR04131)		25750	26772	-	1	0	1
fig|120831.18.peg.6856		gliding motility-associated-like protein (TIGR04131)		89495	92380	-	1	0	1
fig|120831.18.peg.6857		gliding motility-associated-like protein (TIGR04131)		92597	93634	+	1	0	1
fig|120831.18.peg.6903		SprF		71640	73571	+	1	0	1
fig|120831.18.peg.6904		SprF		1213274	1214605	-	1	0	1
fig|120831.18.peg.6954		SprF		1610396	1611103	-	1	0	1
fig|120831.18.peg.6954		gliding motility-associated-like protein		327335	327934	+	1	0	1
fig|120831.18.peg.6955		gliding motility-associated-like protein		21935	22975	+	1	0	1
fig|120831.18.peg.6955		GldI; FKBP-type peptidyl-prolyl cis-trans isomerase		26924	28465	+	1	0	1
fig|120831.18.peg.6962		gliding motility-related protein		81294	82103	-	1	0	1
fig|120831.18.peg.6963		PorU		83375	83860	-	1	0	1
fig|120831.18.peg.6964		PorV		85376	86719	-	1	0	1
fig|120831.18.peg.6965		PorP/SprF		82132	83370	+	1	1	1
fig|120831.18.peg.6967		GldK		84521	85318	-	1	0	1
fig|120831.18.peg.6968		GldL; potential motor protein		81294	82103	-	1	1	1
fig|120831.18.peg.4866		GldM; potential motor protein		225820	227412	+	1	0	1
fig|120831.18.peg.4867		GldN		227459	228487	+	1	0	1
fig|120831.18.peg.957		GldC		1047364	1047705	-	1	0	1
fig|120831.18.peg.4864		GldJ		223713	224786	+	1	0	1
fig|120831.18.peg.5812		GldJ		84280	85542	+	1	0	1
fig|120831.18.peg.5206		gliding motility-related protein		125969	128020	-	1	0	1
fig|120831.18.peg.5817		gliding motility-related protein		89495	92380	-	1	0	1
fig|120831.18.peg.6972		SprT		89524	90195	+	1	0	1
fig|120831.18.peg.5818		SprF		92597	93634	+	1	0	1
fig|120831.18.peg.1958		SprE; Tetratricopeptide repeat domain protein		93573	95777	-	1	0	1
fig|120831.18.peg.2905		SprA; gliding motility-related protein		1164651	1171877	-	1	0	1
fig|120831.18.peg.2900		GldF; gliding motility-associated ABC transporter permease protein		1160910	1161638	-	1	0	1
fig|120831.18.peg.5864		GldG; gliding motility-associated ABC transporter substrate-binding protein		143569	145227	+	1	0	1
fig|120831.18.peg.3739		ABC transporter, permease protein		279872	281038	+	1	0	1
fig|120831.18.peg.3735		ABC transporter, permease protein		274933	276189	+	1	0	1
fig|120831.18.peg.169		ABC transporter, permease protein (cluster 13, osmolytes)		177694	179271	+	1	0	1
fig|120831.18.peg.3737		ABC-type antimicrobial peptide transport system, ATPase component		277742	278404	+	1	0	1
fig|120831.18.peg.3864		Acidobacterial duplicated orphan permease (function unknown)		414663	417023	+	1	0	1
fig|120831.18.peg.2201		Acidobacterial duplicated orphan permease (function unknown)		372027	374426	-	1	0	1
fig|120831.18.peg.2202		Acidobacterial duplicated orphan permease (function unknown)		374577	376982	-	1	0	1
fig|120831.18.peg.475		Ankyrin		509681	510202	+	1	0	1
fig|120831.18.peg.4536		Bacteriocin/lantibiotic efflux ABC transporter, permease/ATP-binding protein		448924	451326	-	1	0	1
fig|120831.18.peg.726		Bacteriocin/lantibiotic efflux ABC transporter, permease/ATP-binding protein		800317	802515	-	1	0	1
fig|120831.18.peg.2211		Bacteriocin/lantibiotic efflux ABC transporter, permease/ATP-binding protein		384938	387205	+	1	0	1
fig|120831.18.peg.3493		CzcABC family efflux RND transporter, membrane fusion protein		3485	4537	-	1	0	1
fig|120831.18.peg.6444		CzcABC family efflux RND transporter, membrane fusion protein		140934	141767	-	1	0	1
fig|120831.18.peg.4041		CzcABC family efflux RND transporter, membrane fusion protein		589390	590538	-	1	0	1
fig|120831.18.peg.6640		CzcABC family efflux RND transporter, membrane fusion protein		38486	39589	+	1	0	1
fig|120831.18.peg.4293		CzcABC family efflux RND transporter, membrane fusion protein		177226	178245	-	1	0	1
fig|120831.18.peg.813		CzcABC family efflux RND transporter, membrane fusion protein		888120	889250	-	1	0	1
fig|120831.18.peg.3494		CzcABC family efflux RND transporter, outer membrane protein		4650	5897	-	1	0	1
fig|120831.18.peg.4294		CzcABC family efflux RND transporter, outer membrane protein		178242	179501	-	1	0	1
fig|120831.18.peg.639		CzcABC family efflux RND transporter, outer membrane protein		689027	690274	+	1	0	1
fig|120831.18.peg.126		CzcABC family efflux RND transporter, transmembrane protein		136489	139596	+	1	0	1
fig|120831.18.peg.3492		CzcABC family efflux RND transporter, transmembrane protein		230	3331	-	1	0	1
fig|120831.18.peg.814		CzcABC family efflux RND transporter, transmembrane protein		889261	893619	-	1	0	1
fig|120831.18.peg.641		CzcABC family efflux RND transporter, transmembrane protein		691622	694648	+	1	0	1
fig|120831.18.peg.4291		CzcABC family efflux RND transporter, transmembrane protein		173695	176844	-	1	0	1
fig|120831.18.peg.7059		Efflux ABC transporter, ATP-binding protein		31240	32178	+	1	0	1
fig|120831.18.peg.19		Efflux ABC transporter, permease/ATP-binding protein		19819	21645	+	1	0	1
fig|120831.18.peg.1317		Efflux ABC transporter, permease/ATP-binding protein CHU_2049		1445099	1446850	+	1	0	1
fig|120831.18.peg.6616		Efflux transport system, outer membrane factor (OMF) lipoprotein		16519	17955	+	1	0	1
fig|120831.18.peg.1005		Exporter protein, RND family		1094424	1096745	+	1	0	1
fig|120831.18.peg.101		Inner-membrane proton/drug antiporter; MSF type		102270	103847	-	1	0	1
fig|120831.18.peg.102		Membrane fusion component; MSF type		103994	105106	-	1	0	1
fig|120831.18.peg.6642		outer membrane efflux protein		42781	44109	+	1	0	1
fig|120831.18.peg.3070		Outer membrane lipoprotein omp16 precursor		1329449	1331392	+	1	0	1
fig|120831.18.peg.2819		Outer membrane protein		1072982	1073554	-	1	0	1
fig|120831.18.peg.3950		Outer membrane protein		499039	500118	+	1	0	1
fig|120831.18.peg.3736		Outer membrane protein TolC		276189	277628	+	1	0	1
fig|120831.18.peg.2114		PKD domain protein		284253	287714	-	1	0	1
fig|120831.18.peg.2210		probable protein secretion protein, HlyD family		383844	384938	+	1	0	1
fig|120831.18.peg.292		Putative transport protein		306993	307910	-	1	0	1
fig|120831.18.peg.6615		RND efflux system, inner membrane transporter		13326	16532	+	1	0	1
fig|120831.18.peg.2830		RND efflux system, inner membrane transporter		1082944	1086066	-	1	0	1
fig|120831.18.peg.3982		RND efflux system, inner membrane transporter		535686	538799	+	1	0	1
fig|120831.18.peg.6641		RND efflux system, inner membrane transporter		39626	42730	+	1	0	1
fig|120831.18.peg.6614		RND efflux system, membrane fusion protein		12218	13300	+	1	0	1
fig|120831.18.peg.2831		RND efflux system, membrane fusion protein		1086123	1087199	-	1	0	1
fig|120831.18.peg.421		Signal peptidase I (EC 3.4.21.89)		465180	466316	-	1	0	1
fig|120831.18.peg.603		Sodium iodide symporter		647852	649552	+	1	0	1
fig|120831.18.peg.4423		HlyD family secretion protein		333711	334883	-	1	0	1
fig|120831.18.peg.725		HlyD family secretion protein		799019	800299	-	1	0	1
fig|120831.18.peg.5274		T6SS AAA+ chaperone ClpV (TssH)		202886	205435	-	1	0	1
fig|120831.18.peg.5265		T6SS component FIG00414986		193795	195612	-	1	0	1
fig|120831.18.peg.5267		T6SS lysozyme-like component TssE		196646	197266	-	1	0	1
fig|120831.18.peg.5281		T6SS PAAR-repeat protein		211363	211653	+	1	0	1
fig|120831.18.peg.5268		VgrG protein		197278	199176	-	1	0	1
fig|120831.18.peg.1673		SAM-dependent methyltransferase	Flexirubin biosynthesis cluster	1854165	1855226	-	1	1	0
fig|120831.18.peg.1671		Dialkylrecorsinol condensing enzyme; DarA		1852708	1853619	-	1	1	0
fig|120831.18.peg.1670		3-oxoacyl-[acyl-carrier-protein] synthase III (EC 2.3.1.41); DarB		1851566	1852708	-	1	1	0
fig|120831.18.peg.1665		acyl carrier protein		1847728	1847994	-	1	1	0
fig|120831.18.peg.1664		3-oxoacyl-(acyl-carrier-protein) synthase		1846526	1847725	-	1	1	0
fig|120831.18.peg.1663		methylmalonyl-CoA mutase		1844386	1846521	+	1	1	0
fig|120831.18.peg.1662		methylmalonyl-CoA mutase		1842927	1844306	+	1	1	0
fig|120831.18.peg.1661		chromosomal replication initiator protein		1841237	1842571	-	1	1	0
fig|120831.18.peg.1657		stearoyl-CoA desaturase (delta-9 desaturase)		1837502	1838248	+	1	1	0
fig|120831.18.peg.352		Acyl-CoA:1-acyl-sn-glycerol-3-phosphate acyltransferase (EC 2.3.1.51)		376384	377124	+	1	1	0
fig|120831.18.peg.1622		Putative histidine ammonia-lyase protein		1801637	1803166	-	1	1	0
fig|120831.18.peg.1661		Oxidoreductase, short-chain dehydrogenase/reductase family		1841237	1842571	-	1	1	0
fig|120831.18.peg.1662		3-oxoacyl-[acyl-carrier-protein] synthase, KASI (EC 2.3.1.41)		1842927	1844306	+	1	1	0
fig|120831.18.peg.1669		BtrH N-terminal domain-containing protein		1851124	1851522	-	0	1	1
fig|120831.18.peg.1667		ABC-2 type transport system ATP-binding protein		1851124	1851522	-	0	1	1
fig|120831.18.peg.1666		ABC-2 type transport system permease protein		1848041	1849318	-	0	1	1
fig|120831.18.peg.1660		GNAT family N-acetyltransferase		1840205	1841185	-	0	1	1
