# Supplementary material for: Interplay between the microalgae Micrasterias radians and its symbiont Dyadobacter sp. HH091
Source: Front Microbiol. 2022 Oct 13;13:1006609. doi: 10.3389/fmicb.2022.1006609 (PMC9606717; doi:10.3389/fmicb.2022.1006609)
Supplement: SUPPLEMENTARY TABLE S5 — Differently expressed genes (DEGs) coding for the T9SS cargo proteins. [file Table_5.XLSX]

## Sheet: T9SS, CTD domain
PATRIC ID	Product	TIGRFAMs type	Up	Down
fig|120831.18.peg.1153	Acetyltransferase	TIGR04183 (type A CTDs); Por secretion system C-terminal sorting domain	1	0
fig|120831.18.peg.1150	a-glycosyltransferase-related protein, glycosyltransferase family 4 protein	TIGR04183 (type A CTDs); Por secretion system C-terminal sorting domain	1	0
fig|120831.18.peg.5075	alpha-xylosidase	TIGR04183 (type A CTDs); Por secretion system C-terminal sorting domain	1	0
fig|120831.18.peg.4787	aminopeptidase M1 family protein	TIGR04183 (type A CTDs); Por secretion system C-terminal sorting domain	1	0
fig|120831.18.peg.4787	aminopeptidase, M1 family	TIGR04183 (type A CTDs); Por secretion system C-terminal sorting domain	1	0
fig|120831.18.peg.1174	CBS domain protein	TIGR04183 (type A CTDs); Por secretion system C-terminal sorting domain	1	0
fig|120831.18.peg.5606	Cell surface glycan-binding lipoprotein, utilization system for glycans and polysaccharides (PUL), SusD family	TIGR04183 (type A CTDs); Por secretion system C-terminal sorting domain	1	0
fig|120831.18.peg.1154	Glycosyl transferase, family 2	TIGR04183 (type A CTDs); Por secretion system C-terminal sorting domain	1	0
fig|120831.18.peg.1152	Glycosyl transferase, family 2	TIGR04183 (type A CTDs); Por secretion system C-terminal sorting domain	1	0
fig|120831.18.peg.5664	Guanosine-3',5'-bis(diphosphate) 3'-pyrophosphohydrolase	TIGR04183 (type A CTDs); Por secretion system C-terminal sorting domain	1	0
fig|120831.18.peg.1169	Hemolysins and related proteins containing CBS domains	TIGR04183 (type A CTDs); Por secretion system C-terminal sorting domain	1	0
fig|120831.18.peg.2841	hypothetical protein; contains Ig-like domain; putative adhesin precursor; Invasin/intimin cell-adhesion fragments	TIGR04183 (type A CTDs); Por secretion system C-terminal sorting domain	1	0
fig|120831.18.peg.1905	hypothetical protein; LRR	TIGR04183 (type A CTDs); Por secretion system C-terminal sorting domain	1	0
fig|120831.18.peg.5212	hypothetical protein; LRR	TIGR04183 (type A CTDs); Por secretion system C-terminal sorting domain	1	0
fig|120831.18.peg.1159	Isoaspartyl aminopeptidase	TIGR04183 (type A CTDs); Por secretion system C-terminal sorting domain	1	0
fig|120831.18.peg.1159	Isoaspartyl aminopeptidase	TIGR04183 (type A CTDs); Por secretion system C-terminal sorting domain	1	0
fig|120831.18.peg.116	Mannan endo-1,4-beta-mannosidase	TIGR04183 (type A CTDs); Por secretion system C-terminal sorting domain	1	0
fig|120831.18.peg.5689	MBL-fold metallo-hydrolase superfamily	TIGR04183 (type A CTDs); Por secretion system C-terminal sorting domain	1	0
fig|120831.18.peg.1173	NUDIX hydrolase family protein	TIGR04183 (type A CTDs); Por secretion system C-terminal sorting domain	1	0
fig|120831.18.peg.1173	NUDIX hydrolase family protein	TIGR04183 (type A CTDs); Por secretion system C-terminal sorting domain	1	0
fig|120831.18.peg.1173	NUDIX hydrolase family protein	TIGR04183 (type A CTDs); Por secretion system C-terminal sorting domain	1	0
fig|120831.18.peg.1170	NUDIX hydrolase-like protein, CHU_2668	TIGR04183 (type A CTDs); Por secretion system C-terminal sorting domain	1	0
fig|120831.18.peg.1170	NUDIX hydrolase-like protein, CHU_2668	TIGR04183 (type A CTDs); Por secretion system C-terminal sorting domain	1	0
fig|120831.18.peg.1170	NUDIX hydrolase-like protein, CHU_2668	TIGR04183 (type A CTDs); Por secretion system C-terminal sorting domain	1	0
fig|120831.18.peg.1171	Phosphopantetheine adenylyltransferase	TIGR04183 (type A CTDs); Por secretion system C-terminal sorting domain	1	0
fig|120831.18.peg.5456	putative outer membrane adhesin like protein	TIGR04183 (type A CTDs); Por secretion system C-terminal sorting domain	1	0
fig|120831.18.peg.1175	RecD-like DNA helicase, Atu2026	TIGR04183 (type A CTDs); Por secretion system C-terminal sorting domain	1	0
fig|120831.18.peg.1198	Signal peptidase I	TIGR04183 (type A CTDs); Por secretion system C-terminal sorting domain	1	0
fig|120831.18.peg.3089	subtilisin-like protease	TIGR04183 (type A CTDs); Por secretion system C-terminal sorting domain	1	0
fig|120831.18.peg.3089	subtilisin-like protease	TIGR04183 (type A CTDs); Por secretion system C-terminal sorting domain	1	0
fig|120831.18.peg.1176	Threonylcarbamoyl-AMP synthase	TIGR04183 (type A CTDs); Por secretion system C-terminal sorting domain	1	0
fig|120831.18.peg.1162	TonB-dependent siderophore receptor	TIGR04183 (type A CTDs); Por secretion system C-terminal sorting domain	1	0
fig|120831.18.peg.1197	glycoside hydrolase, family 13-like	TIGR04183 (type A CTDs); Por secretion system C-terminal sorting domain	0	1
fig|120831.18.peg.1163	Hydrolase, alpha/beta fold family	TIGR04183 (type A CTDs); Por secretion system C-terminal sorting domain	0	1
fig|120831.18.peg.2483	hypothetical protein; contains Ig-like domain; putative adhesin precursor; Invasin/intimin cell-adhesion fragments	TIGR04183 (type A CTDs); Por secretion system C-terminal sorting domain	0	1
fig|120831.18.peg.5206	hypothetical protein; SprC	TIGR04183 (type A CTDs); Por secretion system C-terminal sorting domain	0	1
fig|120831.18.peg.6328	hypothetical protein; SprC	TIGR04183 (type A CTDs); Por secretion system C-terminal sorting domain	0	1
fig|120831.18.peg.6531	hypothetical protein; YjdB, contains Ig-like domain; putative adhesin precursor	TIGR04183 (type A CTDs); Por secretion system C-terminal sorting domain	0	1
fig|120831.18.peg.4378	hypothetical protein; YjdB, contains Ig-like domain; putative adhesin precursor	TIGR04183 (type A CTDs); Por secretion system C-terminal sorting domain	0	1
fig|120831.18.peg.1105	Limit dextrin alpha-1,6-maltotetraose-hydrolase	TIGR04183 (type A CTDs); Por secretion system C-terminal sorting domain	0	1
fig|120831.18.peg.1284	Metal-dependent hydrolase	TIGR04183 (type A CTDs); Por secretion system C-terminal sorting domain	0	1
fig|120831.18.peg.5674	Metallophosphoesterase	TIGR04183 (type A CTDs); Por secretion system C-terminal sorting domain	0	1
fig|120831.18.peg.1199	Multimodular transpeptidase-transglycosylase	TIGR04183 (type A CTDs); Por secretion system C-terminal sorting domain	0	1
fig|120831.18.peg.561	N-acetylglucosaminyl-L-malate N-acetyl hydrolase	TIGR04183 (type A CTDs); Por secretion system C-terminal sorting domain	0	1
fig|120831.18.peg.1981	Peptidase S8 and S53, subtilisin, kexin, sedolisin	TIGR04183 (type A CTDs); Por secretion system C-terminal sorting domain	0	1
fig|120831.18.peg.560	Peptidase, M23/M37 family	TIGR04183 (type A CTDs); Por secretion system C-terminal sorting domain	0	1
fig|120831.18.peg.5752	1-acyl-sn-glycerol-3-phosphate acetyltransferase	TIGR04131 (type B CTDs); gliding motility-associated C-terminal domain	1	0
fig|120831.18.peg.5759	AAA+ ATPase superfamily protein YifB/ComM, associated with DNA recombination	TIGR04131 (type B CTDs); gliding motility-associated C-terminal domain	1	0
fig|120831.18.peg.5756	DNA-binding domain of ModE / Molybdate-binding domain of ModE	TIGR04131 (type B CTDs); gliding motility-associated C-terminal domain	1	0
fig|120831.18.peg.6856	hypothetical protein	TIGR04131 (type B CTDs); gliding motility-associated C-terminal domain	1	0
fig|120831.18.peg.5757	hypothetical protein	TIGR04131 (type B CTDs); gliding motility-associated C-terminal domain	1	0
fig|120831.18.peg.5751	hypothetical protein	TIGR04131 (type B CTDs); gliding motility-associated C-terminal domain	1	0
fig|120831.18.peg.5761	hypothetical protein	TIGR04131 (type B CTDs); gliding motility-associated C-terminal domain	1	0
fig|120831.18.peg.5753	hypothetical protein	TIGR04131 (type B CTDs); gliding motility-associated C-terminal domain	1	0
fig|120831.18.peg.5754	Phosphatase NagD predicted to act in N-acetylglucosamine utilization subsystem	TIGR04131 (type B CTDs); gliding motility-associated C-terminal domain	1	0
fig|120831.18.peg.5755	Putative secreted glycosyl hydrolase	TIGR04131 (type B CTDs); gliding motility-associated C-terminal domain	1	0
fig|120831.18.peg.6954	hypothetical protein	TIGR04131 (type B CTDs); gliding motility-associated C-terminal domain	0	1
fig|120831.18.peg.4378	hypothetical protein	TIGR04131 (type B CTDs); gliding motility-associated C-terminal domain	0	1
fig|120831.18.peg.575	hypothetical protein	TIGR04131 (type B CTDs); gliding motility-associated C-terminal domain	0	1
fig|120831.18.peg.5206	hypothetical protein	TIGR04131 (type B CTDs); gliding motility-associated C-terminal domain	0	1
fig|120831.18.peg.6904	hypothetical protein	TIGR04131 (type B CTDs); gliding motility-associated C-terminal domain	0	1
fig|120831.18.peg.6903	hypothetical protein	TIGR04131 (type B CTDs); gliding motility-associated C-terminal domain	0	1
fig|120831.18.peg.4345	hypothetical protein	TIGR04131 (type B CTDs); gliding motility-associated C-terminal domain	0	1
fig|120831.18.peg.5817	hypothetical protein	TIGR04131 (type B CTDs); gliding motility-associated C-terminal domain	0	1
fig|120831.18.peg.6955	hypothetical protein	TIGR04131 (type B CTDs); gliding motility-associated C-terminal domain	0	1
fig|120831.18.peg.5758	N-acetylmuramoyl-L-alanine amidase	TIGR04131 (type B CTDs); gliding motility-associated C-terminal domain	0	1
